# Supplementary material for: Comparative genome and phylogenetic analysis revealed the complex mitochondrial genome and phylogenetic position of Conopomorpha sinensis Bradley
Source: Sci Rep. 2023 Mar 27;13:4989. doi: 10.1038/s41598-023-30570-7 (PMC10042987; doi:10.1038/s41598-023-30570-7)
Supplement: Supplementary file 6 — Supplementary Table S1. [file 41598_2023_30570_MOESM6_ESM.xlsx]

## Sheet: Table S1
Table S1. Information on 13 Tineoidea species with their complete mitochondrial genome sequences.
Family	Species	GenBank Number	Type	Length (bp)	AT (%)	GC (%)	AT-skew	GC-skew	PCGs (bp)	PCGs AT (%)	tRNAs (bp)	tRNAs AT (%)	rRNAs (bp)	rRNAs AT (%)	CR (bp)	CR AT (%)
Gracillariidae	Caloptilia theivora	NC_046600	Complete	15297	80.66	19.34	0.016491	-0.181395	11226	78.96	2159	85.6	2159	85.6	192	96.35
	Conopomorpha sinensis	OK310517	Complete	17050	83.52	16.48	0.0117337	-0.167476	11205	80.48	2104	85.69	2104	85.7	1389	95.25
	Corythoxestis sunosei	MT611524	Complete	15511	81.74	18.26	-0.0203083	-0.165389	11191	79.76	2043	86	2043	86	735	94.97
	Gibbovalva kobusi	MK956103	Complete	15717	80.51	19.49	0.0192523	-0.189328	11226	77.98	2119	85.8	2119	85.8	503	96.02
	Phyllocnistis citrella	NC_053760	Complete	15416	81.93	18.07	-0.0120835	-0.138904	11190	80.43	2131	85.92	2131	85.92	405	94.07
Meessiidae	Eudarcia gwangneungensis	NC_046832	Complete	15391	79.86	20.14	0.0125219	-0.264151	11195	77.75	2104	85.03	2104	85.03	416	96.15
Psychidae	Acanthopsyche nigraplaga	MT883999	Complete	15704	79.95	20.05	0.0177633	-0.303091	11237	77.81	2165	84.39	2165	84.39	258	96.9
	Acanthopsyche nigraplaga	NC_057469	Complete	15704	79.95	20.05	0.0177633	-0.303091	11237	77.81	2165	84.39	2165	84.39	258	96.9
	Clania variegata	NC_041112	Complete	15660	81.4	18.6	0.0309582	-0.209677	11234	79.59	2235	86.35	2235	86.35	94	93.62
	Dahlica ochrostigma	NC_047459	Complete	15429	81.9	18.1	0.045177	-0.230939	11222	80.08	2128	86.7	2128	86.7	411	94.65
	Mahasena oolona	NC_036410	Complete	16119	82.85	17.15	0.0249849	-0.219825	11207	80.29	2232	87.28	2232	87.27	728	97.66
Tineidae	Amorophaga japonica	MH823253	Complete	15027	81.63	18.37	0.0355305	-0.186717	11186	80.12	2115	86.62	2115	86.62	199	95.48
	Monopis longella	MH992770	Complete	15541	81.76	18.24	-0.0271526	-0.233132	11177	80.28	2135	85.57	2135	85.57	623	91.81
