# Supplementary material for: Comparative genome and phylogenetic analysis revealed the complex mitochondrial genome and phylogenetic position of Conopomorpha sinensis Bradley
Source: Sci Rep. 2023 Mar 27;13:4989. doi: 10.1038/s41598-023-30570-7 (PMC10042987; doi:10.1038/s41598-023-30570-7)
Supplement: Supplementary file 7 — Supplementary Table S2. [file 41598_2023_30570_MOESM7_ESM.xlsx]

## Sheet: Table S2
TABLE S2. The ENC values of the protein-coding genes in the mitochondrial genomes of 13 Tineoidea species.
Gene	Amorophaga japonica	Monopis longella	Gibbovalva kobusi	Corythoxestis sunosei	Acanthopsyche nigraplaga	Mahasena oolona	Clania variegata	Caloptilia theivora	Eudarcia gwangneungensis	Dahlica ochrostigma	Phyllocnistis citrella	Acanthopsyche nigraplaga	Conopomorpha sinensis
ATP6	28.847	28.307	34.118	30.858	33.692	30.514	32.146	30.913	34.16	32.748	30.355	33.692	28.806
ATP8	16.59	25.514	17.294	36.729	39.694	21.476	39.957	17.683	24.905	20.788	34.959	39.694	21.167
COI	29.679	32.166	34.914	31.187	35.361	30.487	31.464	32.306	35.589	31.464	30.366	35.361	30.388
COII	30.268	29.126	33.588	31.66	38.169	29.62	31.253	33.413	38.912	31.579	30.657	38.169	30.228
COIII	29.218	32.3	30.828	31.414	37.248	31.388	31.723	31.608	34.185	30.286	31.028	37.248	30.833
CYTB	30.954	28.614	33.007	31.668	35.87	29.108	31.834	32.063	36.352	30.736	31.032	35.87	30.599
ND1	31.742	30.609	28.618	27.276	29.564	26.599	28.075	28.749	29.988	28.676	27.493	29.564	29.53
ND2	29.003	30.169	35.523	26.8	31.622	29.35	27.615	31.366	32.839	27.748	30.336	31.622	31.338
ND3	27.492	29.3	29.508	27.911	31.8	28.401	27.021	32.902	28.274	29.56	27.061	31.8	25.735
ND4	29.396	28.062	31.28	29.833	30.677	30.143	27.733	29.638	31.263	28.2	28.965	30.677	28.293
ND4L	25.215	29.655	31.178	28.864	31.156	29.523	34.787	33.483	30.311	37.231	28.908	31.156	28.172
ND5	29.155	29.803	34.53	28.759	27.536	28.658	28.364	29.306	28.667	28.262	28.585	27.536	29.385
ND6	24.702	27.467	34.147	28.82	28.39	29.613	29.71	28.412	28.229	27.237	26.186	28.39	28.836
